# Supplementary material for: Discriminating signal from noise in the fossil record of early vertebrates reveals cryptic evolutionary history
Source: Proc Biol Sci. 2015 Feb 7;282(1800):20142245. doi: 10.1098/rspb.2014.2245 (PMC4298210; doi:10.1098/rspb.2014.2245)
Supplement: Supplementary Data [file rspb20142245supp2.xls]

## Sheet: Sheet1
SUPPLEMENTARY INFORMATION:
Discriminating signal from noise in the fossil record of early vertebrates reveals cryptic evolutionary history
Robert S. Sansom1,2, Emma Randle1, Philip C. J. Donoghue2,
1Faculty of Life Sciences, University of Manchester, Manchester M13 9PT, UK
2School of Earth Sciences, University of Bristol, Bristol, BS8 1RJ, UK

## Sheet: Diversity
Stage	Start (mya)	Midpoint(mya)	Osteostraci							Galeaspida							Thelodonti							Heterostraci (including psammosteids)						Heterostraci (non-psammosteid)						Jawed vertebrates	Sea level		Europe rock outcrop
			Genera			Horizons			Residual	Genera			Horizons			Residual	Genera			Horizons			Residual	Genera		Horizons			Residual	Genera		Horizons			Residual	Genera	Laurasia	China	marine	terrestrial	Total(inc. indeterminate)	Log(Total)
	-359		Raw	Log	Ghosts	Number	Log	Log(+1)	Hor vs Gen	Raw	Log	Ghosts	Number	Log	Log(+1)	Hor vs Gen	Raw	Log	Ghosts	Number	Log	Log(+1)	Hor vs Gen	Raw	Log	Number	Log	Log(+1)	Hor vs Gen	Raw	Log	Number	Log	Log(+1)	Hor vs Gen	Raw
Famennian	-372	-365.5															1	0	0	1	0	0.30103	0.1													60	1.92213	1.81351	76	15	118	2.07188
Frasnian	-383	-377.5	2	0.30103	0	1	0	0.30103	0.04103	1	0	0	1	0	0.30103	-0.01	1	0	0	3	0.477121	0.60206	-0.310324	8	0.90309	13	1.11394	1.14613	-0.520826	1	0	1	0	0.30103	-0.2	111	1.93108	1.86381	79	10	111	2.04532
Givetian	-388	-385.5	0		1	0		0		0		1	0		0		1	0	0	1	0	0.30103	0.1	11	1.04139	10	1	1.04139	-0.274607	0		0		0		53	1.76844	1.81089	63	6	86	1.9345
Eifelian	-393	-390.5	2	0.30103	1	2	0.30103	0.477121	-0.293113	1	0	1	1	0	0.30103	-0.01	4	0.60206	1	5	0.69897	0.778151	0.100946	11	1.04139	8	0.90309	0.954243	-0.182824	3	0.477121	1	0	0.30103	0.277121	43	1.49968	1.63521	80	9	103	2.01284
Emsian	-408	-400.5	11	1.04139	1	6	0.778151	0.845098	-0.0823552	5	0.69897	2	5	0.69897	0.778151	-0.317547	4	0.60206	1	8	0.90309	0.954243	-0.0745974	27	1.43136	5	0.69897	0.778151	0.400469	24	1.38021	4	0.60206	0.69897	0.337327	44	0.936128	1.65938	80	9	110	2.04139
Praghian	-411	-409.5	24	1.38021	6	6	0.778151	0.845098	0.256463	19	1.27875	3	6	0.778151	0.845098	0.148216	5	0.69897	1	7	0.845098	0.90309	0.0721857	48	1.68124	7	0.845098	0.90309	0.511949	46	1.66276	7	0.845098	0.90309	0.279621	29	0.85023	1.46501	62	24	112	2.04922
Lochkovian	-419	-415	26	1.41497	8	10	1	1.04139	0.0449733	15	1.17609	10	6	0.778151	0.845098	0.0455535	22	1.34242	0	26	1.41497	1.43136	0.225546	55	1.74036	12	1.07918	1.11394	0.34937	54	1.73239	12	1.07918	1.11394	0.02154	32	1.04275	1.05336	65	27	125	2.09691
Pridoli	-423	-421	5	0.69897	7	5	0.69897	0.778151	-0.336887	0		6					11	1.04139	2	13	1.11394	1.14613	0.183401	35	1.54407	11	1.04139	1.07918	0.188865	35	1.54407	11	1.04139	1.07918	-0.113882	5	0.866197		40	14	94	1.97313
Ludlow	-427	-425	7	0.845098	9	2	0.30103	0.477121	0.250955	0		6					10	1	2	26	1.41497	1.43136	-0.116877	4	0.60206	4	0.60206	0.69897	-0.337051	4	0.60206	4	0.60206	0.69897	-0.440824	8	1.24603		96	0	134	2.1271
Wenlock	-433	-430	10	1	11	4	0.60206	0.69897	0.0717134	7	0.845098	5	5	0.69897	0.778151	-0.171419	15	1.17609	4	15	1.17609	1.20412	0.264653	5	0.69897	3	0.477121	0.60206	-0.121812	5	0.69897	3	0.477121	0.60206	-0.169	2	0.592304	1.30103	103	0	131	2.11727
Llandovery (Telychian)	-439	-436								16	1.20412	5	4	0.60206	0.69897	0.327154	4	0.60206	1	19	1.27875	1.30103	-0.397668													1	1.83258	1.30103	99	0	137	2.13672
Llandovery (Aeronian)	-441	-440															4	0.60206	1	6	0.778151	0.845098	0.0328499														1.90121	1.61265
Llandovery (Rudiddian)	-443	-442															1	0	1	2	0.30103	0.477121	-0.158886														1.68489	1.81162
Hirnantian	-445	-444															0		2	0		0															1.70437	1.79553	71	0	109	2.03743
Katian	-453	-449															2	0.30103	0	4	0.60206	0.69897	-0.116742														1.8771	1.88217	96	0	127	2.1038
Sandbian	-458	-455.5															1	0	0	1	0	0.30103	0.1														1.59392	1.88351
	-467	-462.5	Confidence intervals		Linear Regressions					Confidence intervals		Linear Regressions					Confidence intervals		Linear Regressions					Confidence intervals		Linear Regressions				Confidence intervals		Linear Regressions
			H	36	Horizons vs Genera					H	28	Horizons vs Genera					H	137	Horizons vs Genera					H	73	Horizons vs Genera				H	43	Horizons vs Genera
			alpha0.05	0.0893622	m	c	ρ	p		alpha0.05	0.117342	m	c	ρ	p		alpha0.05	0.0222718	m	c	ρ	p		alpha0.05	0.0424851	m	c	ρ	p	alpha0.05	0.0739323	m	c	ρ	p
			0.95	5.45109	1.11	0.26	0.86	0.006755		0.95	7.86194	1.44	0.01	0.924681	0.002871		0.95	2.20491	0.86	-0.1	0.91	2.12e-06		0.95	2.59159	0.9471	0.3689	0.500549	0.1699	0.95	4.50987	1.4	0.2	0.9	0.002154
			Lower bound	-438.451	stdev resid	0.221525				Lower bound	-446.862	stdev resid	0.208755				Lower bound	-460.205	stdev resid	0.191529				Lower bound	-435.592	stdev resid	0.368902			Lower bound	-437.51	stdev resid	0.279051
			alpha0.01	0.140625	Sea level vs Horizons (log+1)					alpha0.01	0.185971	Sea level vs Horizons (log+1)					alpha0.01	0.0344414	Sea level vs Horizons (log+1)					alpha0.01	0.0660505	Sea level vs Horizons (log+1)				alpha0.01	0.115884	Sea level vs Horizons (log+1)
			0.99	9.07031	m	c	ρ	p		0.99	12.4601	m	c	ρ	p		0.99	3.4097	m	c	ρ	p		0.99	4.02908	m	c	ρ	p	0.99	7.06892	m	c	ρ	p
			Lower bound	-442.07	-0.57	1.29	-0.802298	0.008916		Lower bound	-451.46	-0.866	1.877	-0.7558	0.03006		Lower bound	-461.41	-0.63	1.55	-0.74183	0.001003		Lower bound	-437.029	0.2368	0.6408	0.554198	0.1215	Lower bound	-440.069	-0.62	1.37	-0.74	0.02159
					Rock outcrop vs Horizons (log+1)														Rock outcrop vs Horizons (log+1)							Rock outcrop vs Horizons (log+1)						Rock outcrop vs Horizons (log+1)
					m	c	ρ	p											m	c	ρ	p				m	c	ρ	p			m	c	ρ	p
					2.344	-4.182	0.465427	0.2068											3.362	-6.033	0.471758	0.1036				-1.708	4.415	-0.566791	0.1115			2.332	-4.135	0.398897	0.2876
							Thyestiida		21.5448
									0
								0.95	0
									6.07057
									461	28
							Eucornuates		21.6139
								alpha0.05	0.17078
								0.95	3.69122
									3.25747
									424	5
							Broad Furca		24.2973
									0
									0
									6.50898
									446	13
							Broad Shieliiformes		55.448
									0
									0	4

## Sheet: Recovery Potential
Stage	Date	Sea level Laurussia				Osteotraci			Thelodonti			Heterostraci (non-Psam)			Stage	Date	Sea level China				Galeaspida
		%maximum	Log	Integral for section	Average Log(sea level)	Recovery potential: log(horizons)=-0.78*log(sealevel)+1.47	Integral	Down Range	Recovery potential: log(horizons)=-0.48*log(sealevel)+1.91	Integral	Down Range	Recovery potential: log(horizons)=-0.48*log(sealevel)+1.91	Integral	Down Range			%maximum	Log	Integral for section	Average Log(sea level)	Recovery potential: log(horizons)=-0.78*log(sealevel)+1.47	Integral	Down Range
Famennian	-360	90	1.95424		1.92213	0.176082			0.318827			0.15837			Fameninian	-359	79	1.89763		1.81351	0.229064
	-365	73	1.86332	9.54391		0.227906			0.376107	1.73733		0.21474				-362	47	1.6721	5.35459		0.425275
	-372	100	2	13.5216		0.15			0.29	2.33137		0.13				-366	81	1.90849	7.16117		0.219618
Frasnian	-375	100	2	6	1.93108	0.15			0.29	0.87		0.13	0.39			-372	60	1.77815	11.0599		0.333008
	-375	90	1.95424	0		0.176082	0		0.318827	0		0.15837	0		Frasnian	-376	100	2	7.5563	1.86381	0.14	0.946017
	-383	71.8182	1.85623	15.2419		0.231946	1.63211		0.380572	2.7976		0.219135	1.51002			-381	55	1.74036	9.35091		0.365884	1.26471
Givetian	-386	65	1.81291	5.50372	1.76844	0.256639	0.732879		0.407865	1.18266		0.245994	0.697693			-383	71.5	1.85431	3.59467		0.266754	0.632638
	-386	50	1.69897	0		0.321587	0		0.479649	0		0.316639	0		Givetian	-385	88	1.94448	3.79879	1.81089	0.1883	0.455054
	-388	43.6	1.63949	3.33846		0.355493	0.67708		0.517124	0.996772		0.353518	0.670157			-388	36.25	1.55931	5.25569		0.523402	1.06755
Eifelian	-391	34	1.53148	4.75645	1.49968	0.417057	1.15882		0.585168	1.65344		0.420483	1.161		Eifelian	-389	19	1.27875	1.41903	1.63521	0.767484	0.645443
	-391	24	1.38021	0		0.50328	0		0.680467	0		0.514269	0			-390	60	1.77815	1.52845		0.333008	0.550246
	-393	23	1.36173	2.74194		0.513815	1.01709		0.692111	1.37258		0.525729	1.04			-393	51	1.70757	5.22858		0.394414	1.09113
Emsian	-395	22	1.34242	2.70415	0.936128	0.524819	1.03863		0.704274	1.39639		0.537698	1.06343		Emsian	-399	33	1.51851	9.67825	1.65938	0.558893	2.85992
	-395	4	0.60206	0		0.946826	0		1.1707	0		0.996723	0			-400	61	1.78533	1.65192		0.326763	0.442828
	-397	13	1.11394	1.716		0.655052	1.60188		0.848216	2.01892		0.679355	1.67608			-404	62	1.79239	7.15544		0.320619	1.29476
	-400	10.5	1.02119	3.2027		0.707922	2.04446		0.906651	2.6323		0.736863	2.12433			-405	41	1.61278	1.70259		0.476878	0.398749
	-408	3.83333	0.583577	6.41906		0.957361	6.66113		1.18235	8.35599		1.00818	6.98018			-408	33.2857	1.52226	4.70256		0.555636	1.54877
Praghian	-409	3	0.477121	0.530349	0.85023	1.01804	0.987701		1.24941	1.21588		1.07418	1.04118		Praghian	-411	25.5714	1.40775	4.39502	1.46501	0.655253	1.81633
	-410	17	1.23045	0.853785		0.588644	0.803342		0.774817	1.01212		0.607122	0.840653		Lochovian	-419	5	0.69897	8.4269	1.05336	1.2719	7.7086
	-411	12.6667	1.10266	1.16656		0.661482	0.625063		0.855323	0.81507		0.686349	0.646736		Pridoli	-423
Lochovian	-413	4	0.60206	1.70472	1.04275	0.946826	1.60831		1.1707	2.02602		0.996723	1.68307		Ludlow	-427
	-414	19	1.27875	0.940407		0.56111	0.753968		0.744385	0.957544		0.577173	0.786948		Wenlock	-427	20	1.30103		1.30103	0.748104	0
	-419	10	1	5.69688		0.72	3.20278		0.92	4.16096		0.75	3.31793			-433	20	1.30103	7.80618		0.748104	4.48862
Pridoli	-419	4	0.60206	0	0.866197	0.946826	0		1.1707	0		0.996723	0		Llandovery (Telychian)	-439	20	1.30103	7.80618	1.30103	0.748104	4.48862
	-423	13.5	1.13033	3.46479		0.64571	3.18507		0.83789	4.01718		0.669193	3.33183		Llandovery (Aeronian)	-441	84	1.92428	3.22531	1.61265	0.205877	0.953981	0.953981
Ludlow	-427	23	1.36173	4.98412	1.24603	0.513815	2.31905		0.692111	3.06		0.525729	2.38984		Llandovery (Rudiddian)	-443	50	1.69897	3.62325	1.81162	0.401896	0.607773	1.56175
	-430	18	1.25527	3.9255		0.574495	1.63246		0.759178	2.17693		0.591731	1.67619		Hirnatian	-445	78	1.89209	3.59106	1.79553	0.233878	0.635774	2.19753
Wenlock	-433	13	1.11394	3.55382	0.592304	0.655052	1.84432		0.848216	2.41109		0.679355	1.90663		Katian	-446	92	1.96379	1.92794	1.88217	0.171505	0.202691	2.40022
Llandovery (Telychian)	-434	90	1.95424	1.53409	1.83258	0.176082	0.415567	0.415567	0.318827	0.583521		0.15837	0.418862	0.418862		-447	26	1.41497	1.68938		0.648973	0.410239	2.81046
	-437	90	1.95424	5.86273		0.176082	0.528245	0.943812	0.318827	0.956482		0.15837	0.475109	0.893971		-448	85	1.92942	1.6722		0.201406	0.425189	3.23565
	-438	50	1.69897	1.82661		0.321587	0.248834	1.19265	0.479649	0.399238		0.316639	0.237504	1.13148		-453	95	1.97772	9.76786		0.15938	0.901965	4.13761
	-439	70	1.8451	1.77203		0.238294	0.279941	1.47259	0.387588	0.433619		0.226039	0.271339	1.40281	Sandbian	-456	60	1.77815	5.63381	1.88351	0.333008	0.738583	4.8762
Llandovery (Aeronian)	-440	90	1.95424	1.89967	1.90121	0.176082	0.207188	1.67978	0.318827	0.353208		0.15837	0.192204	1.59502		-457	87	1.93952	1.85884		0.192618	0.262813	5.13901																					1.37	0.650741	3.41465
	-441	71	1.85126	1.90275		0.234783	0.205432	1.88521	0.383707	0.351267		0.22222	0.190295	1.78531		-458	81.3333	1.91027	1.92489		0.218066	0.205342	5.34435																					1.37	1.37	4.78465
Llandovery (Rudiddian)	-443	33	1.51851	3.36977	1.68489	0.424447	0.65923	2.54444	0.593336	0.977043		0.428521	0.650741	2.43605	Darriwillian	-461	29	1.4624	6.80383	1.92199	0.607714	1.23867	6.58302																					1.37	1.37	6.15465
Hirnantian	-445	77.6667	1.89023	3.40875	1.70437	0.212566	0.637013	3.18145	0.359152	0.952488		0.198055	0.626576	3.06263		-463	53	1.72428	3.18667		0.37988	0.987594	7.57062																					1.37	1.37	7.52465
Katian	-446	100	2	1.94512	1.8771	0.15	0.181283	3.36273	0.29	0.324576		0.13	0.164027	3.22666		-467	85	1.92942	7.30739		0.201406	1.16257	8.73319
	-447	65	1.81291	1.90646		0.256639	0.20332	3.56605	0.407865	0.348932		0.245994	0.187997	3.41465	Dapingian	-470	71	1.85126	5.67102	1.89034	0.269405	0.706216	9.4394
	-450	83	1.91908	5.59799		0.196125	0.679147	4.2452	0.340981	1.12327		0.180172	0.639248	4.0539
	-453	62	1.79239	5.5672		0.268337	0.696693	4.94189	0.420793	1.14266		0.258717	0.658333	4.71224
Sandbian	-458	24.8571	1.39545	7.96961	1.59392	0.494593	1.90732	6.84922	0.670866	2.72915		0.50482	1.90884	6.62108
Darriwillian	-460	10	1	2.39545	1.17517	0.72	1.21459	8.06381	0.92	1.59087	1.59087	0.75	1.25482	7.8759
	-461	33	1.51851	1.25926		0.424447	0.572224	8.63603	0.593336	0.756668	2.34753	0.428521	0.589261	8.46516
	-463	5	0.69897	2.21748		0.891587	1.31603	9.95207	1.10965	1.70299	4.05052	0.936639	1.36516	9.83032
	-467	45	1.65321	4.70437		0.347669	2.47851	12.4306	0.508476	3.23625	7.28677	0.345008	2.56329	12.3936
Dapingian	-469	65	1.81291	3.46613	1.73465	0.256639	0.604308	13.0349	0.407865	0.916341	8.20311	0.245994	0.591002	12.9846
	-470	46	1.66276	1.73784		0.342228	0.299434	13.3343	0.502463	0.455164	8.65827	0.33909	0.292542	13.2772
						Integral of recovery potential for range	33.5262		Integral of recovery potential for range	59.8736		Integral of recovery potential for range	34.9339								Integral of recovery potential for range	31.7
						alpha0.05	0.0893622		alpha0.05	0.0222718		alpha0.05	0.0739323								alpha0.05	0.117342
						0.95	2.99597		0.95	1.3335		0.95	2.58274								0.95	3.71976
						Lower bound	-445		Lower bound	-460		Lower bound	-444								Lower bound	-451
						alpha0.01	0.140625		alpha0.01	0.0344414		alpha0.01	0.115884								alpha0.01	0.185971
						0.99	4.71461		0.99	2.06213		0.99	4.04828								0.99	5.89528
						Lower bound	-453		Lower bound	-461		Lower bound	-450								Lower bound	-460
					Thyestiida		21.7789		21.7789
							0.283569		0.467799
						0.95	6.17581	0.99	10.1881
							6.08952		10.4804
							451	18	461	28
					Eucornuates		24.5453
						alpha0.05	0.17078
						0.95	4.19184
							3.18507
							424	5
					Broad Furca		21.8528
							0
							0
							5.68037
							446	13
					Broad Shieliiformes		49.4081
							0
							0	4
